# Supplementary material for: Infections in Glucose-6-Phosphate Dehydrogenase G6PD-Deficient Patients; Predictors for Infection-Related Mortalities and Treatment Outcomes
Source: Antibiotics (Basel). 2023 Mar 1;12(3):494. doi: 10.3390/antibiotics12030494 (PMC10044656; doi:10.3390/antibiotics12030494)
Supplement: Supplementary file 1 [file antibiotics-12-00494-s001.zip]

Archive with 1 entries (1 files):
- antibiotics-2143174-supplementary.pdf
